# Supplementary material for: Validation of PH and Varices Risk Scores for Prediction of High-Risk Esophageal Varix and Bleeding in Patients with B-Viral Cirrhosis
Source: Diagnostics (Basel). 2022 Feb 9;12(2):441. doi: 10.3390/diagnostics12020441 (PMC8870789; doi:10.3390/diagnostics12020441)
Supplement: Supplementary file 1 [file diagnostics-12-00441-s001.zip]

Archive with 1 entries (1 files):
- diagnostics-1555521-supplementary.pdf
